# Supplementary material for: Antiproliferative activity of Grewia villosa ethyl acetate extract on cervical cancer HeLa cell line: Mechanistic insights through network pharmacology and functional assays approach
Source: PLoS One. 2025 Sep 24;20(9):e0331649. doi: 10.1371/journal.pone.0331649 (PMC12459836; doi:10.1371/journal.pone.0331649)
Supplement: S2 File — S2 Table. Cervical cancer genes targets. (XLSX) [file pone.0331649.s002.xlsx]

## Sheet: Grewia villosa compound targets
MMP2
NTRK1
MMP7
NOS2
NR4A2
PRKCB
CD38
NR2E3
HDAC7
CDK1
SHBG
BCHE
CAPN1
GSTP1
PTPN2
AHR
NFE2L2
CYP19A1
SQLE
TYMS
MME
GSK3B
TRPV1
TRIM24
FPR1
ALOX12
MMP3
LPAR3
DUSP3
PTGER2
KLK7
MMP14
EGFR
NR4A1
ERBB2
LGALS3
BBS4
STAT5B
KLF5
CDK7
METAP2
CDK2
TYR
HDAC10
HDAC1
HPSE
TYMP
ALPL
CDC25A
PTGER3
LYPLA1
LNPEP
EZH2
KIF11
ATG4B
PRKCD
AHCY
CNR1
CYP2A6
KDM1A
MAPK14
FABP3
PLA2G4A
TLR8
LDHA
STAT3
SPHK1
LYPLA2
KEAP1
LPAR2
VDR
PTPN1
CNR2
TTR
CYP1A2
CTSG
DCUN1D1
SYK
HTR6
IGF1R
KLK5
ALDH1A1
DUT
CFTR
ST14
SIRT3
DPP8
TLR4
WDR5
TGFBR2
AKT1
AURKC
AKR1C3
NR1I2
AR
MDM4
CASP6
KCNA1
PIN1
PTGES
PLD1
DHFR
GNAO1
AURKB
CTSB
SIRT2
KIT
PTGS2
CTSK
ESR1
PRMT1
PIK3CD
SLC2A1
PTGER4
METAP1
NR3C2
ERAP2
NAMPT
HDAC4
ICMT
CXCR3
NDUFV1
HDAC8
F2R
HSP90AB1
DPP9
TERT
GLS
ADAM17
LAP3
RORC
IDH1
CERT1
NFKB1
TLR2
P2RX7
ESR2
LTA4H
PLA2G2A
CAMK2D
CASP8
ERAP1
OGG1
MTOR
LCK
CCR2
RAD52
PDPK1
ADAM10
STING1
PPIA
HPGD
CTSD
CHKA
ADA
EPHX2
KDR
PPARA
MGLL
SLC9A1
CTSL
ANPEP
SERPINE1
CCR5
MIF
PTGS1
FDPS
PRKCA
PSMB9
RPS6KB1
MMP9
TOP1
GABRB3
GABRA2
GABRA1
MAPK10
AVPR2
AVPR1A
NPY2R
NPY5R
MCL1
PDE10A
CDK4
CDK1
CDK2
MAPK8
CDK9
SLC1A1
MEN1
ADORA1
ADORA2A
SMO
PPARD
CRHR1
ALOX5AP
DHODH
PDGFRB
CDK1
CCR8
MDH2
ABL1
OXTR
YES1
PIM1
MAPK1
KCNA5
HIPK1
TNKS2
TNKS
TSPO
FLT3
JUN
TLR9
MCHR1
KCNK2
GHSR
PLK2
MAPT
SSTR4
APP
SNCA
AGTR1
HTR7
TEK
PDGFRA
SRC
P2RX3
FGFR1
STAT5A
PPP1CA
PDE6D
PIK3CG
CACNA1B
AURKA
SHH
GRIN2B
WNT3
GBA
NR5A1
RORA
CFD
MDM2
RIPK1
HCRTR2
HCRTR1
GPR119
CASP3
CASP7
BRAF
TNNI3K
CCNA1
ADRA2A
ADRA2C
ADRA2B
CHRM2
CHRM1
SLC6A4
TACR2
SLC6A3
CHRM3
ADORA3
ALOX5
GABBR2
ACHE
SLC6A2
LTB4R
HTR2C
ADRB3
CA2
GABRB3
ALOX15
PLEC
POLB
TNNC1
HSD17B3
EPHX1
MC4R
POLA1
ESRRA
ESRRB
GPER1
ASAH1
ADCY10
NR3C1
HSD11B1
GPR18
HTR2B
TRPA1
MAP2
BRS3
GSTM2
NOS1
HRH4
NOS3
UQCRB
GPBAR1
IDO1
HSD17B1
PLA2G5
RPS6KA3
NQO2
OPRM1
THRA
THRB
PAK1
PANK3
IKBKB
SCN5A
CEL
SCN2A
MKNK2
SCN9A
MYLK
CSF1R
MAOA
STS
PHLPP2
TAAR1
PARP1
TRPM8
PDE4B
CES1
CES2
DNM1
NAAA
SLC22A2
SLC47A1
GRIN2B
GRIN2A
GRIN1
CA1
SIGMAR1
CA4
SLC6A5
CHRM4
FPR2
CHRNB4
CHRM5
RORB
CYP3A4
GUSB
CSNK2A3
ITK/TSK
TGFBR1
CLK4
GLRA1
KCNK1
CYSLTR1
GABRR2
TOP2A
CHRNB
GPR55
TAOK
SORT1
SAE1
ABCC11
PSMB1
RXFP1
CDK5
ULK1
TAO1
PIK3R1
NOXA1
PRCP
PIK3R2
NTF3
VEGFC
C5AR1
S1PR5
TDP2
OGG
KIF1
KIF5
FCGRT
HTR2
EGLN3
TSHR
SCN3
DUSP29
CHRNB4
SLC1A7
P2RX4
ABCC1
S1PR4
TBXA2R
SLC1A2
PDGFRA
NNMT
SLC25A38
PTPN11
CDC25C
CBX4
CHRNA4
GBA3
YES
ALOX12B
SLC9A3
PTGER1
FGFR2
PLAU
CHRNB1
XDH
ACACA
F13A1
DCTPP1
BRDT
PLAT
PGGT1B
QRFP
FRK
SMPDL3B
NLK
ITGAE
GRIA2
TFPI
NAALAD2
KLK2
CPT1B
ACACB
TLR5
TACR3
RET
AVPR1B
SCD5
PDE11A
CINP
SOAT2
PRKACA
S1PR3
S1PR2
GGPS1
CA3
SCN3A
PIK3CB
AOC
P2Y12
DPP7
CSNK2A
CAMKK2

## Sheet: Cervical cancer genes targets
TP53
PIK3CA
LNMICC
FGFR3
CTNNB1
FBXW7
PTEN
HRAS
ERBB2
NFE2L2
LOC126806658
MTOR
LRRC56
SMAD4
AKT1
GAS5
MEG3
CREBBP
MIR21
PVT1
MAPK1
CCDST
EP300
HOTAIR
GNAS
STAT3
H19
CCND1
TMPOP2
CCEPR
U2AF1
MALAT1
ERBB3
MIR214
CCAT1
MIR143
MIRLET7C
SNHG12
HOXA11-AS
PAX8-AS1
MIR23B
HULC
UCA1
HAGLR
ZNF667-AS1
SNHG16
TUSC8
CDKN2B-AS1
BCAR4
NNT-AS1
PCAT1
EWSAT1
LINP1
NEAT1
TUG1
CRNDE
MIR9-3HG
MIRLET7B
CARD8-AS1
BCYRN1
MIR100HG
CCAT2
MIR31HG
NPTN-IT1
PANDAR
MIR196B
RNY3
SLC16A1-AS1
SPRY4-IT1
RSU1P2
POLR1HASP
BLACAT1
LINC02633
HTATIP2
APBB3
LINC01101
TP53COR1
RNY1
CRAT37
LETMD1
ST20
HLA-DQB1
CDKN2A
STK11
BCL2
RUBCNL
CDKN1A
AURKA
PTGS2
CASP3
TERT
BAX
TP63
HIF1A
MCM3
BIRC5
FHIT
EEF1A1
MMP2
PARP1
MIR125A
MYLK
MDM2
NOTCH1
MYC
PIWIL4
MIR34A
MIR205
MIR20A
UBE3A
TP73
VEGFC
POU2F3
CASP8
MIR155
SERPINB3
MIR93
DAPK1
TAP1
MIR196A1
KDM3A
TIMP3
TERC
MIR106B
MIR2861
HLA-A
CDK1
MIR140
MCL1
RB1
CCNB1
MIR15A
MIR424
RASSF1
CD44
SLC2A1
MIR574
NME1
IRF1
MIR31
MIR200A
ZNF268
CDKN1B
MIR27A
MIR186
YY1
MIR330
MIR130A
MIR17
MIR224
CASP9
MIR149
SERPINB4
MRPS11
MIR200B
MIR221
KRT19
HLA-DRB1
RARB
MIR101-1
MIR92A1
EBAG9
TNFRSF10B
CDC6
VEGFA
PPP2R1B
MIR338
IFITM1
CDH13
TNF
CCNA2
MIR210
CA9
BRI3BP
EGFR
CADM1
POU4F1
MIR423
MIR185
MIR24-1
MIR30A
TYMP
MIR130B
MIR493HG
ENSG00000276919
KRT14
MIR141
MIR193A
MIRLET7D
DLG1
MIR324
IL10
BRIP1
MTHFR
TGFB1
CDH1
GSTM1
CTLA4
IL6
GSTT1
CD274
FAS
CERNA3
CYP1A1
XRCC1
MMP9
XIST
IFNG
ENSG00000275307
ENSG00000276965
MIR133B
ENSG00000277577
FUNDC2
IL1B
GSTP1
TLR9
TAP2
MIR145
LINC01672
MIR34C
FASLG
HLA-B
DANCR
MIR146A
HLA-DQA1
TLR4
MIR142
HLA-DPB1
ATR
MIR195
MIR9-1
MIR218-1
MIR215
LINC00511
MKI67
LINC01618
ESR1
EZH2
TMX2-CTNND1
MICA
IL1RN
IL12B
MIR126
CCDC7
CXCL12
MIR144
IGF2
PCNA
FOXM1
MIR146B
LINC00673
CASC19
SNHG1
XRCC3
MIR29A
MIR18A
MIR211
CASC8
PCAT2
ZEB1
CXCL8
ZFAS1
SCARNA5
MIR486-1
PTK2
HEXB
MAP3K20
RBMS1
TMEM50A
TTC23
ZSCAN32
RFX3-DT
LINC02441
LINC02563
IL17A
APEX1
SIRT1
MIR125B1
NCK1-DT
NQO1
SOD2-OT1
IGF1R
MIR320A
OIP5-AS1
IGFBP3
BRCA1
MIR216A
MIR494
APC
MIR641
CDC42
KCNQ1OT1
MIR205HG
METTL3
MIR16-1
ENSG00000274760
ENSG00000277967
MIR203A
MIR497
SIX1
EPIST
TLR2
POU5F1
PAX8
CYP2E1
RELA
BMI1
FOXP3
PDCD1
SNHG7
WT1-AS
MIR375
CXCR4
YAP1
LINC01191
MIR485
MIR218-2
MIR150
MMP1
MAPK3
IL18
CASC2
IDO1
MIR543
HMGB1
SPP1
BECN1
PSMB8
PSMB9
SOX2
NOS2
EGF
NFKB1
HK2
ENSG00000277966
ENSG00000278592
ENSG00000273961
ENSG00000276496
ENSG00000278020
ENSG00000278334
MIR27B
ACTN4
SNORD15A
MIR10A
MIR361
PTPN11
MIR138-1
IGF1
CD28
MIRLET7A1
MIR98
PKM
CCR2
OGDHL
NAT2
CCR5
DLX6-AS1
PAX1
MMP7
ERCC1
MIR15B
TIMP2
CASC15
SNORD44
MGMT
LINC00504
TTTY10
LINC02882
ARF4-AS1
LINC01258
LINC01725
LINC02955
LINC02895
ENSG00000230490
ENSG00000245768
ENSG00000250519
ENSG00000258081
ENSG00000235450
ENSG00000251216
LOC101927560
ENSG00000253288
lnc-IQCM-2
lnc-HMGXB4-8
MK280073-022
MK280073-023
MK280073-058
MK280073-120
MK280073-197
MK280073-202
MK280073-346
MK280073-501
MK280073-521
MK280073-008
MK280073-013
MK280073-020
MK280073-025
MK280073-049
MK280073-052
MK280073-055
MK280073-059
MK280073-060
MK280073-063
MK280073-083
MK280073-093
MK280073-121
MK280073-164
MK280073-175
MK280073-199
MK280073-203
MK280073-206
MK280073-216
MK280073-273
MK280073-296
MK280073-300
MK280073-334
MK280073-351
MK280073-353
MK280073-460
MK280073-461
MK280073-475
MK280073-493
MK280073-510
MK280073-513
MK280073-522
MK280073-524
MK280073-527
MK280073-571
MK280073-621
MK280073-623
MK280073-001
MK280073-007
MK280073-018
MK280073-027
MK280073-028
MK280073-030
MK280073-037
MK280073-040
MK280073-044
MK280073-046
MK280073-047
MK280073-051
MK280073-053
MK280073-056
MK280073-057
MK280073-071
MK280073-072
MK280073-073
MK280073-075
MK280073-079
MK280073-081
MK280073-082
MK280073-089
MK280073-090
MK280073-091
MK280073-092
MK280073-103
MK280073-106
MK280073-115
MK280073-116
MK280073-117
MK280073-119
MK280073-123
MK280073-125
MK280073-140
MK280073-149
MK280073-150
MK280073-153
MK280073-154
MK280073-168
MK280073-174
MK280073-176
MK280073-179
MK280073-180
MK280073-182
MK280073-183
MK280073-185
MK280073-190
MK280073-194
MK280073-205
MK280073-207
MK280073-208
MK280073-221
MK280073-233
MK280073-243
MK280073-247
MK280073-258
MK280073-280
MK280073-283
MK280073-295
MK280073-301
MK280073-302
MK280073-313
MK280073-345
MK280073-349
MK280073-352
MK280073-354
MK280073-355
MK280073-357
MK280073-359
MK280073-364
MK280073-384
MK280073-389
MK280073-396
MK280073-397
MK280073-414
MK280073-434
MK280073-445
MK280073-453
MK280073-455
MK280073-456
MK280073-464
MK280073-465
MK280073-466
MK280073-467
MK280073-468
MK280073-470
MK280073-473
MK280073-476
MK280073-486
MK280073-487
MK280073-490
MK280073-495
MK280073-496
MK280073-499
MK280073-500
MK280073-512
MK280073-515
MK280073-516
MK280073-519
MK280073-523
MK280073-525
MK280073-530
MK280073-531
MK280073-532
MK280073-533
MK280073-538
MK280073-540
MK280073-543
MK280073-544
MK280073-551
MK280073-554
MK280073-556
MK280073-557
MK280073-558
MK280073-559
MK280073-561
MK280073-564
MK280073-574
MK280073-578
MK280073-585
MK280073-586
MK280073-590
MK280073-592
MK280073-593
MK280073-596
MK280073-597
MK280073-609
MK280073-618
MK280073-655
MK280073-659
MK280073-688
MK280073-689
lnc-LRP5L-15
MK280073-002
MK280073-003
MK280073-004
MK280073-005
MK280073-006
MK280073-009
MK280073-010
MK280073-011
MK280073-012
MK280073-014
MK280073-015
MK280073-016
MK280073-017
MK280073-019
MK280073-021
MK280073-024
MK280073-026
MK280073-029
MK280073-031
MK280073-032
MK280073-033
MK280073-034
MK280073-035
MK280073-036
MK280073-038
MK280073-039
MK280073-041
MK280073-042
MK280073-043
MK280073-045
MK280073-048
MK280073-050
MK280073-054
MK280073-061
MK280073-062
MK280073-064
MK280073-065
MK280073-066
MK280073-068
MK280073-069
MK280073-070
MK280073-074
MK280073-076
MK280073-077
MK280073-078
MK280073-080
MK280073-084
MK280073-085
MK280073-086
MK280073-087
MK280073-088
MK280073-094
MK280073-095
MK280073-096
MK280073-097
MK280073-098
MK280073-101
MK280073-102
MK280073-104
MK280073-105
MK280073-107
MK280073-108
MK280073-109
MK280073-110
MK280073-111
MK280073-112
MK280073-113
MK280073-114
MK280073-118
MK280073-122
MK280073-124
MK280073-126
MK280073-127
MK280073-128
MK280073-131
MK280073-132
MK280073-133
MK280073-134
MK280073-135
MK280073-136
MK280073-137
MK280073-138
MK280073-139
MK280073-141
MK280073-142
MK280073-143
MK280073-144
MK280073-145
MK280073-146
MK280073-147
MK280073-148
MK280073-151
MK280073-152
MK280073-155
MK280073-156
MK280073-157
MK280073-158
MK280073-159
MK280073-160
MK280073-161
MK280073-162
MK280073-163
MK280073-165
MK280073-169
MK280073-170
MK280073-171
MK280073-172
MK280073-173
MK280073-177
MK280073-178
MK280073-181
MK280073-184
MK280073-186
MK280073-187
MK280073-188
MK280073-189
MK280073-191
MK280073-192
MK280073-193
MK280073-195
MK280073-196
MK280073-198
MK280073-200
MK280073-201
MK280073-204
MK280073-209
MK280073-210
MK280073-211
MK280073-212
MK280073-213
MK280073-214
MK280073-215
MK280073-217
MK280073-218
MK280073-219
MK280073-220
MK280073-222
MK280073-224
MK280073-225
MK280073-226
MK280073-227
MK280073-228
MK280073-229
MK280073-230
MK280073-231
MK280073-232
MK280073-234
MK280073-235
MK280073-236
MK280073-237
MK280073-238
MK280073-239
MK280073-240
MK280073-241
MK280073-242
MK280073-244
MK280073-245
MK280073-246
MK280073-248
MK280073-249
MK280073-250
MK280073-251
MK280073-252
MK280073-253
MK280073-255
MK280073-257
MK280073-259
MK280073-260
MK280073-261
MK280073-262
MK280073-264
MK280073-265
MK280073-266
MK280073-267
MK280073-268
MK280073-269
MK280073-270
MK280073-271
MK280073-272
MK280073-274
MK280073-275
MK280073-276
MK280073-277
MK280073-278
MK280073-279
MK280073-281
MK280073-282
MK280073-284
MK280073-285
MK280073-286
MK280073-287
MK280073-288
MK280073-289
MK280073-290
MK280073-291
MK280073-292
MK280073-293
MK280073-294
MK280073-297
MK280073-298
MK280073-299
MK280073-303
MK280073-304
MK280073-305
MK280073-306
MK280073-307
MK280073-308
MK280073-309
MK280073-310
MK280073-311
MK280073-312
MK280073-314
MK280073-315
MK280073-316
MK280073-317
MK280073-318
MK280073-319
MK280073-320
MK280073-321
MK280073-322
MK280073-323
MK280073-324
MK280073-325
MK280073-326
MK280073-328
MK280073-329
MK280073-330
MK280073-331
MK280073-332
MK280073-333
MK280073-335
MK280073-336
MK280073-337
MK280073-338
MK280073-339
MK280073-340
MK280073-341
MK280073-342
MK280073-343
MK280073-344
MK280073-347
MK280073-348
MK280073-350
MK280073-356
MK280073-358
MK280073-360
MK280073-361
MK280073-362
MK280073-363
MK280073-365
MK280073-366
MK280073-367
MK280073-368
MK280073-369
MK280073-370
MK280073-371
MK280073-372
MK280073-373
MK280073-374
MK280073-375
MK280073-376
MK280073-377
MK280073-378
MK280073-379
MK280073-380
MK280073-381
MK280073-382
MK280073-383
MK280073-385
MK280073-386
MK280073-387
MK280073-388
MK280073-390
MK280073-391
MK280073-395
MK280073-398
MK280073-399
MK280073-402
MK280073-403
MK280073-404
MK280073-405
MK280073-406
MK280073-407
MK280073-409
MK280073-410
MK280073-411
MK280073-412
MK280073-413
MK280073-415
MK280073-416
MK280073-417
MK280073-418
MK280073-419
MK280073-420
MK280073-427
MK280073-428
MK280073-430
MK280073-431
MK280073-432
MK280073-433
MK280073-435
MK280073-436
MK280073-437
MK280073-438
MK280073-439
MK280073-440
MK280073-441
MK280073-442
MK280073-443
MK280073-444
MK280073-446
MK280073-447
MK280073-448
MK280073-449
MK280073-450
MK280073-451
MK280073-452
MK280073-454
MK280073-457
MK280073-458
MK280073-459
MK280073-462
MK280073-463
MK280073-469
MK280073-471
MK280073-472
MK280073-474
MK280073-477
MK280073-478
MK280073-479
MK280073-480
MK280073-481
MK280073-482
MK280073-483
MK280073-484
MK280073-485
MK280073-488
MK280073-491
MK280073-492
MK280073-494
MK280073-497
MK280073-498
MK280073-502
MK280073-503
MK280073-504
MK280073-505
MK280073-506
MK280073-507
MK280073-508
MK280073-509
MK280073-511
MK280073-514
MK280073-517
MK280073-518
MK280073-526
MK280073-528
MK280073-529
MK280073-534
MK280073-535
MK280073-536
MK280073-537
MK280073-541
MK280073-542
MK280073-545
MK280073-546
MK280073-547
MK280073-548
MK280073-549
MK280073-550
MK280073-552
MK280073-553
MK280073-555
MK280073-560
MK280073-562
MK280073-563
MK280073-565
MK280073-566
MK280073-567
MK280073-568
MK280073-569
MK280073-570
MK280073-572
MK280073-573
MK280073-575
MK280073-577
MK280073-579
MK280073-580
MK280073-581
MK280073-582
MK280073-583
MK280073-584
MK280073-588
MK280073-589
MK280073-591
MK280073-594
MK280073-595
MK280073-598
MK280073-606
MK280073-615
MK280073-624
MK280073-625
MK280073-629
MK280073-654
MK280073-656
MK280073-670
MK280073-674
MK280073-676
MK280073-678
MK280073-683
MK280073-686
MK280073-691
MK280073-067
MK280073-099
MK280073-100
MK280073-129
MK280073-130
MK280073-166
MK280073-167
MK280073-223
MK280073-254
MK280073-256
MK280073-263
MK280073-327
MK280073-392
MK280073-393
MK280073-394
MK280073-400
MK280073-401
MK280073-408
MK280073-421
MK280073-422
MK280073-423
MK280073-424
MK280073-425
MK280073-426
MK280073-429
MK280073-489
MK280073-520
MK280073-539
MK280073-576
MK280073-587
MK280073-599
MK280073-600
MK280073-601
MK280073-602
MK280073-603
MK280073-604
MK280073-605
MK280073-607
MK280073-608
MK280073-610
MK280073-611
MK280073-612
MK280073-613
MK280073-614
MK280073-616
MK280073-617
MK280073-619
MK280073-620
MK280073-622
MK280073-626
MK280073-627
MK280073-628
MK280073-630
MK280073-631
MK280073-632
MK280073-633
MK280073-634
MK280073-635
MK280073-636
MK280073-637
MK280073-638
MK280073-639
MK280073-640
MK280073-641
MK280073-642
MK280073-643
MK280073-644
MK280073-645
MK280073-646
MK280073-647
MK280073-648
MK280073-649
MK280073-650
MK280073-651
MK280073-652
MK280073-653
MK280073-657
MK280073-658
MK280073-660
MK280073-661
MK280073-662
MK280073-663
MK280073-664
MK280073-665
MK280073-666
MK280073-667
MK280073-668
MK280073-669
MK280073-671
MK280073-672
MK280073-673
MK280073-675
MK280073-677
MK280073-679
MK280073-680
MK280073-681
MK280073-682
MK280073-684
MK280073-685
MK280073-687
MK280073-690
MK280073-692
MK280073-693
MK280073-694
MK280073-695
MK280073-696
MK280073-697
MK280073-698
MK280073-699
MK280073-700
MK280073-701
MK280073-702
MK280073-703
MK280073-704
MK280073-705
MK280073-706
MK280073-707
MK280073-708
MK280073-709
MK280073-710
MK280073-711
MK280073-712
MK280073-713
MK280073-714
MK280073-715
MK280073-716
MK280073-717
MK280073-718
MK280073-719
MK280073-720
MK280073-721
MK280073-722
JUN
SOD2
MTDH
MIR590
MIR182
MIR124-1
PIK3CG
MIR451A
MIR100
TTN-AS1
DARS1-AS1
MIR3147
HLA-DPA1
FOS
EPHX1
LINC01535
WNT6
IL12A
OGG1
FOXO1
RAC1
SMAD3
MIR199B
MAPK8
RNU6-1
RNU6-2
RNU6-7
RNU6-8
RNU6-9
RNU6-1-001
RNU6-1-002
RNU6-1-003
RNU6-1-004
MTR
CCNA1
MIAT
MIR498
MIR506
FOSL1
MIR663B
RAD51
MIR381
SMAD2
BAK1
MIR379
MIR362
MIR425
CCR6
MIR99A
MIR22
MUC16
SP1
DLEU1
LINC00958
RRM2
MIR9-2
IL2
MIR196A2
MIR139
MET
MIR96
EZR
MACC1
MIR373
MAPK14
MIR296
MIR127
FGFR2
MIR944
IL4R
NHERF1
E2F1
MIR204
GSDMB
DNMT1
KPNB1
BSG
CSF1
MIR19B1
WWOX
LINC01133
CPNE8-AS1
HLA-G
KRT17
KLRK1
XRCC2
MPO
ZEB2
SNHG14
MIR499A
CDK12
ALB
XRCC5
LTA
SBF2-AS1
MIR545
CDK6
MIR503
VDAC1
ELAVL1
ENSG00000285988
ATM
TLR3
SLC12A4
DLEU7-AS1
LINC00885
DINOL
HP
LOC108281146
LOC108281156
MIR191
DNMT3A
TWIST1
STAT1
CLPTM1L
HPSE
MIR7-3HG
CDK2
ANGPT1
LINC-ROR
ANXA2
MIR25
GSK3B
ELK1
MIR183
STXBP5-AS1
ARAP1-AS1
CYCS
ILF3-DT
ANXA5
TOP2A
BRCA2
CLU
PLAU
ICAM1
MTA1
TPT1-AS1
MIR223
KRT7
PGR
PBK
TRC-GCA24-1
CDK4
ERCC2
MIR106A
MLH1
FGF2
HLA-C
TFPI2
YBX1
MIR19A
LOC110806263
MTRR
NT5E
KLF5
IL17F
MIR16-2
KCNMB2-AS1
MIF
MCM7
AKTIP
FLT1
SRC
BCL2L1
MIR1246
GAPDH
MIR181D
MIR634
PIN1
MIR125B2
MIR342
AIFM1
LDHA
GGH
MIR200C
MIR335
DNMT3B
HDAC9
CDC25A
SNAI2
DLG1-AS1
PGR-AS1
MAPK8IP1
BID
TEK
CRP
RACK1
MIR124-2
MIR7-3
MIR129-1
MIRLET7G
API5
BARD1
TRAF6
CYP2D6
THBS1
KLK7
TNFAIP8L1
MIR519D
CCL2
RAD51B
CHUK
UHRF1
MIR138-2
MIR20B
SERPINE1
KRAS
FOLR1
EPS8
TAPBP
NOP53
HLA-S
XIAP
MCM2
PTGS1
CCR7
ICOS
HIPK2
KIF14
MICB
TCEAL1
CAV1
CD276
NR2F2-AS1
CAT
KDM1A
ITGA5
SIRT2
CHI3L1
SLIT3
MIR7-1
HSPA5
DLEU2
LINC00707
MIR532
SLC9A1
CD38
NANOG
DGCR5
LINC00861
CTSL
KPNA2
SOX9
CSF3
LOXL1-AS1
MIR124-3
WNT4
SMARCE1
DTNBP1
RPL19
VPS52
MIR486-2
TFRC
DICER1
TLR8
MCM5
MIR378A
PPARG
PFKFB4
SND1
SNHG6
MIR9-3
TGFBR2
HSP90AA1
G6PD
THBS2
BLCAP
LINC01503
ENG
GSTM3
TPX2
BNIP3
MIR433
PITPNA-AS1
SKP2
CIP2A
MIR337
MIR802
KRT18
EIF4E
MIR1207
FOXO3
ARID1A
LGALS9
SNHG5
MIR129-2
CDK5
PRKDC
TNFRSF11A
XRCC6
SOX21-AS1
CD4
MMP14
LAMB3
SOCS1
SFRP1
GDF15
CD83
STK17A
MIR449A
MIR758
MIR103A1
TIMP4
PRKCD
ITGAV
MAP4K4
XPO1
AGER
RBBP4
RPS27A
VTCN1
IL27
TP73-AS1
MIR135B
MIR92A2
MIR155HG
TYMS
TFAP2A
CFLAR
RUNX3
HOXA1
SEMA4C
HOTTIP
PTENP1
HCCAT5
PWAR1
ENSG00000276609
ENSG00000277469
ENSG00000277553
ENSG00000278708
UBE2C
ANGPT2
GRN
CRKL
STOML2
MIR181A2
MIR377
MIR1228
TRE-TTC3-1
JAK3
RPSA
MIR181A1
MIR432
CFTR
KCNH1
MSN
TCF7L2
PXN
TIMP1
TRIM28
EPO
TXNIP
LHX6
MIR222
MIR148A
MIR302A
MIR505
MIR19B2
CD8A
IKBKB
PRKAA2
MAP3K3
IL1A
DKK1
SMAD7
LGALS1
CLIC1
MIR206
MIR92B
MIR7-2
FASN
NOL7
APOBEC3B
FLG
SOD1
ITGB1
CD55
EPCAM
PGD
DIABLO
LEP
PEBP1
ROCK2
PGF
NCL
PDCD4
FABP5
RPRD1B
NOB1
LNC-LBCS
MIR199A1
MIRLET7E
CEBPB
DEK
C16orf74
IFNB1
ABCB1
EPAS1
HSPA1A
ANG
NDRG1
EGR1
FGF7
SRSF1
RHOC
TRA2B
METTL14
MIR10B
MIR202
PTGER3
HAND2-AS1
ALDH1A1
CDKN2B
DDIT3
CTNND1
LGALS3
TACSTD2
PDIA3
TDRG1
MIR122
MIR132
MIR26A1
CARMN
MIR629
SOX4
FLVCR1-DT
MIR1294
RUNX1
TWIST2
LNCAROD
OTUD6B-AS1
MIR3184
CREB1
FN1
MAP2K3
RRM1
APAF1
NRP1
CYP2A6
PRKAA1
IGF2BP2
TSG101
XRCC4
EXO1
HMGB3
ARL6IP1
AKNA
SNHG8
MIR135A1
MIR874
BICDL3P
ADAM12
HAVCR2
MELK
SLC25A16
KRT13
STIM1
SLC11A1
SPAG5
ZNF582
TAFA4
MIR411
AKT2
CSF1R
RARA
TOP1
CP
CA12
EIF5A
CXCL1
LAMP3
MIR429
HMGA1
IL1R2
WNT11
ID1
SERPINA3
SQSTM1
FHL2
HDAC10
KRT10
E2F3
EXOC1
ARHGAP8
MIR24-2
MIR374B
CERNA2
CD36
GLI3
PTPN6
PTGER2
CDK9
IL4
PTGER4
TNFSF10
LARP7
GTSE1
LINC00467
FGD5-AS1
GHET1
LINC03052
TNS4
USP7
PDPK1
PRMT5
E2F4
RB1CC1
TP53BP1
BCL2L2
SPINT2
KLK8
IFNA1
TP53INP1
HOTAIRM1
MIR495
SNORD43
CTSB
ABCG2
RFC1
AGFG1
PEG3
IER3
MIR29B1
MIR181B1
MIR376C
RAD51D
ALKBH5
MIR23A
XPC
WDR5
GADD45A
KMT5A
SNAI1
TPD52
CD24
LINC00158
MIR107
FEZF1-AS1
VTRNA2-1
MIR4524B
PLD1
YWHAB
MBL2
CD82
ACKR3
ZFYVE9
SEPTIN9
STC1
SLC46A2
RMRP
MIR365A
TMPO-AS1
EMSLR
MIR365B
RF03967-002
ENO1
TLR7
SFN
IRF3
C1QBP
REST
HILPDA
PSG2
TGFBR1
PDGFRA
RIPK1
CHN1
GFPT1
RBL2
S100A9
LASP1
PCBP1
SNRPB
AIM2
BCAP31
CST6
TRIP13
LRIG3
AKAP4
AQP8
TRIM3
MIR33B
MIR497HG
MIR1197
TRA-TGC7-1
TRA-TGC5-1
MIR10226
ACTB
ERAL1
MIR193B
NPM1
MSH6
KRT8
BAG3
NDRG2
ZFP36
PATJ
MIR152
H1-10-AS1
MIR526B
PLK1
NEK2
HSPD1
MMP3
ST14
BIRC2
KLF4
MAT2A
REV3L
SMURF1
CD244
ICAM3
NSD2
EPB41L3
MDC1
NR0B2
SASH1
TAGLN2
MIR26B
MIR326
MIR34B
MIR128-2
DNM3OS
HLA-DPB2
MIR187
ST7-OT3
ENSG00000259222
NTRK2
JAG1
RHOA
PRKN
RRM2B
EPOR
KL
HNRNPA2B1
PRKD2
RACGAP1
DDX5
OGT
TNFRSF10A
ATF3
HPN
F2RL1
KDM4A
IFI16
SIM1
CISD2
KLK5
PPP1R13L
PRDM2
INHBE
TRIM29
TRIP6
YTHDF2
URGCP
POU5F1B
MIR599
CERS6-AS1
LINC01871
FANCA
CYBA
GMPS
IFNA17
MIR889
MIR582
MIR383
HES2
FGFR4
LMNA
PHGDH
PRKCA
GSN
MUC1
PRKCZ
FGF1
HSP90B1
LOX
PRDX2
DSG2
DVL3
ERCC4
LONP1
MMP12
TIAM1
FZD7
RAP1A
LGR5
CCL20
FOXC1
LMX1A
MTA2
ARL2
KHDRBS1
SRSF3
HOXB4
CNN3
RTRAF
MIR491
DGUOK-AS1
MIR508
MIR1298
HDAC2
ITGB3
VIM
UGT1A1
ANPEP
CD247
STK4
CUL3
DDX3X
UBE2I
SLC12A6
FSCN1
SERPINB5
SFRP4
WIF1
HBA1
NFYA
HMGCS1
NUP93
SPINT1
TMC8
ASF1B
EDC4
INO80
NCOA5
STAU1
COPS6
MZF1
NTMT1
AKIP1
CCDC106
TRAF3IP2-AS1
MIR137
MIR29B2
LINC00887
MIR135A2
MIR216B
MIR502
MIR3677
CD80
MIR613
EPHB2
GLUD1
TNFRSF1A
HK1
IRAK1
TNFSF11
TUBB
PRKCB
ERN1
LIG1
MAP2K4
EIF4A1
FGF10
TMPO
INHBA
PVR
RTN4
SERPINF1
TBL1XR1
TFAP2B
HES1
USP14
AKR1C1
NCOR1
SPOP
TACR1
ECT2
FOXC2
KPNA1
PACS1
PLXND1
PTBP1
PTX3
RCC1
RFC4
SDC1
ACTL6A
PA2G4
SIPA1
CTNNBIP1
PIWIL1
CTCFL
EIF3B
SOX14
FAM83A
HSDL2
ERV3-1
IER5
C5orf60
ATXN8OS
SOX2-OT
FAM215A
RPP38-DT
LOH12CR2
MIR1-1
MIR128-1
MIR607
LCN2
WAPL
HDAC6
HSPB1
HSP90AB1
RPA1
CAMKK2
LBR
AHSG
STMN1
ANGPTL4
CHL1
COX5A
DFFB
DROSHA
SOAT1
TMC6
SCYL1
HOXA5
CCT6A
FERMT2
INPP5A
RASSF2
DTL
FOXK2
ILF3
CREB3
HOXC6
PIWIL2
ZNF350
MT-CO2
PLAAT4
MIR190A
MIR409
MIR4443
F3
VEGFB
FGFR1
CDH2
EDNRB
EIF2AK3
GLI1
JUP
FLNA
MCM4
PRKCI
VCAN
GRB2
KRT5
MDM4
PRDX6
UCP2
YWHAZ
CDC20
LTBP1
MAP2K7
CKB
GNA13
AGO2
GRB7
MMP11
ERO1A
KRT16
SMARCA5
BAG1
DNMT3L
CCN1
HLTF
RCN2
UBAP2L
MIR22HG
MIR148B
MIR302C
MIR302D
MIR331
MIR197
MIR28
TEX41
MIR642A
HEIH
RPS12
BBC3
SLX1A-SULT1A3
EEF1A2
BMP6
COMT
CASP1
PGK1
TUBB3
BUB3
EDN3
GJB1
LOXL2
SLC19A1
CEACAM1
[truncated: 4,937 more rows]
